# Supplementary material for: Spatial stratified heterogeneity of mumps incidence in China: a Geodetector-based analysis of driving factors
Source: Front Public Health. 2025 Aug 12;13:1637288. doi: 10.3389/fpubh.2025.1637288 (PMC12378461; doi:10.3389/fpubh.2025.1637288)
Supplement: Supplementary file 1 [file Table_1.XLSX]

## Sheet: Sheet1
Region	Mumps incidence rate	GDP per capita	Disposable income per capita	Urbanization rate	Average household size	Child dependency ratio	PM2.5	Illiteracy rate	Years of schooling	Total health expenditure per capita	Number of licensed physicians per 1,000 population	Number of community health centers per 100,000 population	Number of general practitioners per 10,000 population
Beijing	4.9591	164889	69433.5	87.55	2.31	15.81	38	0.89	12.21	13834	4.62	1.58063	4.53
Tianjin	4.9301	101614	43854.1	84.7	2.4	18.77	48	1.42	10.87	6545.33	3.33	0.922961	3.64
Hebei	7.712	48564	27135.9	60.07	2.75	30.71	44.8	1.9	9.35	4111.38	2.48	0.45553	2.55
Shanxi	7.6423	50527.9	25213.7	62.53	2.52	23.12	44	1.45	10.03	4239.83	2.64	0.670411	2.01
Inner Mongolia	6.9538	72062.4	31497.3	67.48	2.35	19.27	27	3.84	9.74	5271.21	2.86	1.40669	2.51
Liaoning	5.1933	58872.4	32738.3	72.14	2.29	15.57	38	1.01	10.06	4486.87	2.68	0.925864	2.76
Jilin	3.6049	50799.8	25751	62.64	2.34	16.11	31	1.51	9.88	4878.73	3.06	0.975313	3.32
Heilongjiang	2.7883	42634.6	24902	65.61	2.22	13.93	28	1.53	9.69	5578.38	2.58	1.46646	2.18
Shanghai	4.9544	155768	72232.4	89.3	2.32	13.25	32	1.79	11.5	10591.6	3.01	1.33027	3.97
Jiangsu	8.5811	121231	43390.3	73.44	2.6	22.18	38	3.08	9.83	5800.56	2.64	0.670028	5.86
Zhejiang	7.1487	100620	52397.4	72.17	2.35	18.35	25	3.14	9.51	5909.49	2.97	0.765271	4.28
Anhui	9.8619	63426.5	28103.2	58.33	2.61	29.27	39	5.56	9.01	3995.66	2.18	0.614275	3.03
Fujian	4.6941	105818	37202.4	68.75	2.68	27.76	18	2.89	9.25	4631.96	2.18	0.555097	2.44
Jiangxi	7.0594	56871.1	28016.5	60.44	2.94	33.19	30	2.49	9.23	3973.35	1.92	0.404917	1.78
Shandong	4.3345	72151.4	32885.7	63.05	2.7	28.41	46	4.01	9.37	4750.85	2.67	0.582419	2.44
Henan	7.9846	55435	24810.1	55.43	2.86	36.51	52	2.92	9.26	3954.93	2.13	0.503965	2.45
Hubei	8.7023	74440.5	27880.6	62.89	2.65	23.61	35	2.78	9.66	5973.48	2.32	0.617947	2.4
Hunan	12.4277	62900.2	29379.9	58.76	2.67	29.72	35	2.13	9.45	4331.86	2.24	0.582366	2.95
Guangdong	10.8188	88210	41028.6	74.15	2.63	25.97	22	1.79	9.88	5602.92	2.04	0.921289	2.95
Guangxi	20.6511	44308.9	24562.3	54.2	2.87	36.81	26	3.1	9.01	3739.2	2.05	0.366627	2.62
Hainan	21.5257	55130.9	27904.1	60.27	3.06	28.7	13	4.06	9.61	5233.33	2.3	0.622736	2.89
Chongqing	12.3067	78170.4	30823.9	69.46	2.45	23.73	33	1.93	9.47	4860.2	2.25	0.688707	2.74
Sichuan	9.9235	58125.5	26522.1	56.73	2.51	24.04	31	4.74	8.95	4830.52	2.33	0.549536	3.01
Guizhou	9.4812	46266.7	21795.4	53.15	2.81	37.17	22	8.78	8.37	3863.05	2	0.725791	1.96
Yunnan	17.1992	51975.2	23294.9	50.05	2.88	28.08	21	5.78	8.51	4044.74	2.12	0.453176	2.01
Tibet	16.427	52345	21744.1	35.73	3.19	35.14	10	28.09	6.62	5765.42	2.02	0.246185	2
Shaanxi	12.022	66291.6	26226	62.66	2.53	25	43	3.33	9.84	5127.85	2.38	0.682734	2.05
Gansu	16.0192	35994.8	20335.1	52.23	2.77	28.52	26	8.33	8.79	4059.58	2.04	0.843828	2.6
Qinghai	22.6533	50818.6	24037.4	60.08	2.79	29.52	21	10.02	8.47	6450.25	2.6	0.573562	2.74
Ningxia	14.5827	54527.8	25734.9	64.96	2.65	29.12	33	5.07	9.37	5244.28	2.69	0.527096	2.27
Xinjiang	9.575	53593.2	23844.7	56.53	2.81	32.18	47	3.43	9.43	5841.48	2.22	0.70257	2.25
